# Supplementary material for: Complex sputum microbial composition in patients with pulmonary tuberculosis
Source: BMC Microbiol. 2012 Nov 23;12:276. doi: 10.1186/1471-2180-12-276 (PMC3541192; doi:10.1186/1471-2180-12-276)
Supplement: Additional file 1 — The detailed information of the pulmonary tuberculosis patients and the healthy participants. [file 1471-2180-12-276-S1.xls]

## Sheet: Sheet1
No.	gender	age	smoking	alcohol	Clinical diagnosis	sputum smear	sputum culture	Treatment cycle（month）	Anti-TB drugs	The effective observed by computed tomography before and after anti-TB drug treatment	Other Microorganism by sputum culture
TB01	F	31	N	N	Left lung tuberculosis	-	-	6	isoniazid,rifampicin,ethambutol,pyrazinamide	pulmonary tuberculosis cavity disappeared	Streptococcus viridans3+，Neisseria spp 2+
TB02	F	37	N	N	two lung tuberculosis	++	+	12	isoniazid,rifampicin,ethambutol,pyrazinamide	pulmonary tuberculosis cavity became smaller	Streptococcus viridans3+，Neisseria spp 2+
TB03	M	25	N	N	right lung tuberculosis	-	-	6	isoniazid,rifampicin,ethambutol,pyrazinamide	pulmonary tuberculosis cavity disappeared	Klebsiella pneumoniae 3+
TB04	F	33	N	N	two lung tuberculosis	-	-	9	isoniazid,rifampicin,ethambutol,pyrazinamide	pulmonary tuberculosis cavity became smaller	Streptococcus viridans3+，Neisseria spp 2+
TB05	M	41	N	N	two lung tuberculosis	-	-	9	isoniazid,rifampicin,ethambutol,pyrazinamide	pulmonary tuberculosis cavity disappeared	Candida albicans
TB06	M	30	N	N	two lung tuberculosis	-	+	9	isoniazid,rifampicin,ethambutol,pyrazinamide	pulmonary tuberculosis cavity became smaller	Streptococcus viridans3+，Neisseria spp 2+
TB07	M	23	N	N	two lung tuberculosis	+	+	12	isoniazid,rifampicin,ethambutol,pyrazinamide	pulmonary tuberculosis cavity became smaller
TB08	M	43	N	N	two lung tuberculosis	-	-	9	isoniazid,rifampicin,ethambutol,pyrazinamide	pulmonary tuberculosis cavity became smaller	Acinetobacter baumannii 3+，Candida albicans
TB09	M	22	N	N	tuberculosis pleurisy	-	-	9	isoniazid,rifampicin,ethambutol,pyrazinamide	pulmonary tuberculosis cavity became smaller	Pseudomonas aeruginosa，Aeromonas salmonicida
TB10	F	39	N	N	Left lung tuberculosis	-	-	9	isoniazid,rifampicin,ethambutol,pyrazinamide	pulmonary tuberculosis cavity became smaller	Streptococcus viridans3+，Neisseria spp 2+
TB11	F	25	N	N	right lung tuberculosis	-	-	9	isoniazid,rifampicin,ethambutol,pyrazinamide	pulmonary tuberculosis cavity became smaller	Streptococcus viridans3+，Neisseria spp 2+
TB12	M	53	N	N	two lung tuberculosis	+	-	9	isoniazid,rifampicin,ethambutol,pyrazinamide	pulmonary tuberculosis cavity disappeared	Klebsiella pneumoniae 3+
TB13	M	31	N	N	right lung tuberculosis	-	-	9	isoniazid,rifampicin,ethambutol,pyrazinamide	pulmonary tuberculosis cavity disappeared	Streptococcus viridans3+，Neisseria spp 2+
TB14	M	50	N	N	two lung tuberculosis	-	-	9	isoniazid,rifampicin,ethambutol,pyrazinamide	pulmonary tuberculosis cavity disappeared	Klebsiella pneumoniae 3+
TB15	F	37	N	N	two lung tuberculosis	+	+	9	isoniazid,rifampicin,ethambutol,pyrazinamide	pulmonary tuberculosis cavity became smaller
TB16	F	24	N	N	two lung tuberculosis	-	-	9	isoniazid,rifampicin,ethambutol,pyrazinamide	pulmonary tuberculosis cavity disappeared	Streptococcus viridans3+，Neisseria spp 2+
TB17	M	33	N	N	two lung tuberculosis	+	+	9	isoniazid,rifampicin,ethambutol,pyrazinamide	pulmonary tuberculosis cavity disappeared	Streptococcus viridans3+，Neisseria spp 2+
TB18	M	63	N	N	two lung tuberculosis	-	-	9	isoniazid,rifampicin,ethambutol,pyrazinamide	pulmonary tuberculosis cavity disappeared	Aspergillus
TB19	M	58	N	N	two lung tuberculosis	+	+	12	isoniazid,rifampicin,ethambutol,pyrazinamide	pulmonary tuberculosis cavity became smaller	Candida albicans 3+
TB20	M	55	N	N	two lung tuberculosis	-	-	9	isoniazid,rifampicin,ethambutol,pyrazinamide	pulmonary tuberculosis cavity became smaller	Candida albicans 3+
TB21	M	53	N	N	two lung tuberculosis	+	+	12	isoniazid,rifampicin,ethambutol,pyrazinamide	pulmonary tuberculosis cavity became smaller	Candida albicans
TB22	F	63	N	N	two lung tuberculosis	-	-	9	isoniazid,rifampicin,ethambutol,pyrazinamide	pulmonary tuberculosis cavity disappeared	Candida albicans 3+
TB23	F	52	N	N	tuberculosis bronchiectasis	-	-	9	isoniazid,rifampicin,ethambutol,pyrazinamide	pulmonary tuberculosis cavity disappeared	Streptococcus viridans3+，Neisseria spp 2+
TB24	F	31	N	N	two lung tuberculosis	-	-	9	isoniazid,rifampicin,ethambutol,pyrazinamide	pulmonary tuberculosis cavity became smaller
TB25	M	53	N	N	two lung tuberculosis	-	-	9	isoniazid,rifampicin,ethambutol,pyrazinamide	pulmonary tuberculosis cavity disappeared	Candida albicans，Candida parapsilosis
TB26	M	59	N	N	right lung tuberculosis	+	+	12	isoniazid,rifampicin,ethambutol,pyrazinamide	pulmonary tuberculosis cavity became smaller	Acinetobacter baumannii 3+
TB27	F	24	N	N	right lung tuberculosis	-	-	9	isoniazid,rifampicin,ethambutol,pyrazinamide	pulmonary tuberculosis cavity became smaller
TB28	M	67	N	N	two lung tuberculosis	-	+	9	isoniazid,rifampicin,ethambutol,pyrazinamide	pulmonary tuberculosis cavity disappeared	Klebsiella pneumoniae 3+
TB29	F	30	N	N	right lung tuberculosis	-	+	9	isoniazid,rifampicin,ethambutol,pyrazinamide	pulmonary tuberculosis cavity became smaller	Streptococcus viridans3+，Neisseria spp 2+
TB30	M	54	N	N	two lung tuberculosis	-	+	9	isoniazid,rifampicin,ethambutol,pyrazinamide	pulmonary tuberculosis cavity became smaller	Candida albicans
TB31	M	25	N	N	right lung tuberculosis	+	+	9	isoniazid,rifampicin,ethambutol,pyrazinamide	pulmonary tuberculosis cavity disappeared
N01	M	63	N	N
N02	M	45	N	N
N03	M	48	N	N
N04	M	51	N	N
N05	F	65	N	N
N06	M	58	N	N
N07	F	42	N	N
N08	F	49	N	N
N09	M	52	N	N
N10	M	66	N	N
N11	M	46	N	N
N12	F	38	N	N
N13	F	47	N	N
N14	M	52	N	N
N15	F	62	N	N
N16	F	60	N	N
N17	F	51	N	N
N18	F	59	N	N
N19	M	59	N	N
N20	M	60	N	N
N21	M	64	N	N
N22	F	58	N	N
N23	M	65	N	N
N24	F	46	N	N
The No. beginning with "TB" represents the pulmonary tuberculosis patients
The No. beginning with "N" represents the healthy participants
"F" represents female
"M" represents male
"N" means the subjects denied had such special habits
